# Supplementary material for: Diffusion Coefficients and Activation Energies of Diffusion of Organic Molecules in Poly(lactic acid) Films
Source: Molecules. 2025 May 6;30(9):2064. doi: 10.3390/molecules30092064 (PMC12074079; doi:10.3390/molecules30092064)
Supplement: Supplementary file 1 [file molecules-30-02064-s001.zip]

Archive with 1 entries (1 files):
- molecules-3610554-supplementary.pdf
